# Supplementary material for: Temperate Zone Plant Natural Products—A Novel Resource for Activity against Tropical Parasitic Diseases
Source: Pharmaceuticals (Basel). 2021 Mar 7;14(3):227. doi: 10.3390/ph14030227 (PMC7998250; doi:10.3390/ph14030227)
Supplement: Supplementary file 1 [file pharmaceuticals-14-00227-s001.zip]

Archive with 10 entries (10 files):
- Supplementary Files/Figure S1.png
- Supplementary Files/FIgure S2.png
- Supplementary Files/Figure S3.png
- Supplementary Files/Figure S4.png
- Supplementary Files/Figures S1-4.docx
- Supplementary Files/Table S1 .xlsx
- Supplementary Files/Table S2.xlsx
- Supplementary Files/Table S3.xlsx
- Supplementary Files/Table S4.xlsx
- Supplementary Files/Table S5.xlsx
