# Supplementary material for: Temperate Zone Plant Natural Products—A Novel Resource for Activity against Tropical Parasitic Diseases
Source: Pharmaceuticals (Basel). 2021 Mar 7;14(3):227. doi: 10.3390/ph14030227 (PMC7998250; doi:10.3390/ph14030227)
Supplement: Supplementary file 1 [file pharmaceuticals-14-00227-s001.zip › Supplementary Files/Table S1 .xlsx]

## Sheet: Screen data
Table S1: Table reports the mean % growth (compared to a normalised control with same concentration of DMSO solvent). This data infoms the heat-map used to prepare Figure 1. Note - where no data is recorded, insufficient material for the assay was available.
	L. mexicana		T. b. brucei		T. evansi		P. falciparum
Compound ID	% growth	stdev	% growth	stdev	% growth	stdev	%growth	stdev
700002	66.57	3.55972	97.78	3.15563	92.1212	5.88604	103.61	0.249656
700004	48.07	13.6645	13.95	5.83185	0.681814	0.00572883	100.76	0.0248194
700008	129.39	2.1898	54.7	3.39145	94.2148	2.82664	96.88	6.20918
700013	66.51	6.20466	104.39	6.58362	108.866	2.7402	105.41	2.36131
700014	56.9	4.6825	25.2	3.04571	93.0359	7.82412	107.12	2.2708
700016	47.07	5.1901	75.71	5.8	40.4634	0.159147	104.46	1.09269
700017	52.75	6.19407	118.29	2.05941	115.871	9.94143	103.26	4.56841
700018	55.62	15.6764	70.76	6.04246	69.7479	17.2549	100.92	0.926423
700019	33.89	6.15847	71.97	4.38363	88.0771	1.55318	100.02	0.290333
700020	33.26	8.87866	79.1	4.94852	114.178	8.05626	107.54	2.15386
700021	50.99	7.72171	100.85	1.60529	77.8537	46.4661	108.44	1.09066
700022	0.54	2.33738	53.52	2.76408	70.8255	46.1378	104.89	0.952355
700026	62.46	8.71068	83.31	1.56348	93.264	5.08831	97.93	1.00727
700029	60.99	10.3415	89.57	4.915	114.4	2.10082	102.96	1.41557
700035	128.81	14.8072	31.83	4.91867	86.8281	0.163478	73.36	5.51345
700037	108.44	35.7379	88.33	3.67549	102.513	1.89268	101.83	7.66099
700039	93.34	22.0027	61.31	5.98709	99.9966	2.54876	101.4	5.72325
700040	91.24	25.4331	91.89	4.50582	100.059	0.751967	97.66	7.66058
700042	79.08	16.4899	1.55	2.13191	40.1558	24.1731	28.92	4.5501
700044	64.7	8.83776	94.03	6.18984	100.354	0.854329	101.6	1.19643
700046	83.38	6.5421	5.63	0.564643	2.9014	0.215984	9.79	4.08486
700047	60	8.69454	61.01	2.58943	90.2386	6.83431	41.79	5.02602
700048	88.98	8.50448	5.75	1.25201			20.33	0.936231
700054	77.22	6.01025	72.72	9.03984	66.0152	29.1896	106.9	0.883712
700055	67.21	6.65126	58.38	3.28696	86.5645	19.8664	108.16	2.11776
700059	82.15	2.82609	83.95	0.628481	74.6706	4.7274	103.17	3.31112
700060	79.04	6.256	103.01	5.02429	81.8633	3.60912	86.86	10.0138
700061	62.59	3.86592	73.42	6.26551	81.6281	7.76118	98.14	0.0823713
700062	72.86	3.64677	114.17	4.3151	96.854	1.74149	101.17	2.71622
700063	70.49	6.36837	95.59	3.39196	44.5397	4.3109	104.78	1.23811
700069	93.26	21.4828	101.98	5.06545	51.2503	35.9461	102.44	2.01555
700070	51.83	4.23032	110.81	26.342	77.8967	7.4782	99.32	0.760663
700072	60.94	4.32865	71.92	5.94685	70.8184	0.927574	98.24	0.615751
700074	55.97	5.75253	87.12	4.68402	100.161	5.45957	101.58	0.79829
700075	65.36	2.36338	110.37	3.91632	87.7489	6.99748	102.68	1.11405
700077	80.98	10.1923	96.34	4.13741	76.8761	1.28373	98.02	1.21269
700078	88.28	5.172	114.74	5.48268	73.058	29.1187	96.1	0.755579
700084	68.47	5.08456	95.27	1.04012	91.1131	10.9121	98.47	0.739816
700086	63.03	5.47416	80.25	5.97353	90.981	8.02872	99.47	0.784053
700087	61.93	2.12785	96.86	5.46505	60.2018	5.20917	98.67	0.789646
700089	131.9	1.60458	143.91	7.89583	104.252	0.678721	98.89	2.01322
700090	62.4	3.46502	73.01	3.48629	75.9276	10.0078	100.56	1.49641
700094	73.86	8.8341	81.27	8.47156	73.5531	3.57229	94.12	2.97401
700097	58.33	16.6852	65.34	3.76754	88.0649	16.5917	97.48	0.30457
700103	37.13	4.72724	94.68	6.60551	71.7996	21.1284	98.7	1.77861
700104	145.51	6.52172	69.66	4.105			31.61	3.1238
700107	8.07	5.19744	85.19	1.86299	66.4549	0.0698578	96.84	0.44389
700110	52.4	4.36259	87.17	7.1645	47.9032	27.2716	104.98	0.461178
700111	59.02	11.0367	53.98	2.67604	82.1555	5.66433	99.15	1.61692
700114	83.9	10.8919	95.62	0.415523	105.681	1.06818	99.67	1.54573
700118	97.45	13.5219	70.92	7.02834	105.417	3.8557	97.12	5.1068
700119	107.4	17.7704	83.72	3.71117	68.7385	10.3208	99.78	1.85488
700120	117.48	4.27229	76.33	3.80159	72.8802	7.94347	98.98	1.96369
700122	64.77	6.68155	88.51	0.505989			87.54	17.1031
700124	86.38	7.04603	53.6	6.28372	91.9744	1.80584	100.39	0.6127
700125	95.16	2.86711	66.71	2.8213	78.8662	9.45265	102.72	0.616768
700126	85.44	8.43118	110.96	4.26009	83.0983	10.6312	100.24	0.788629
700127	62.45	4.13882	84.33	7.34206	70.8996	5.37765	96.85	0.215589
700129	63.62	12.5274	57.27	3.02384	100.835	0.748189	98.2	5.01
700132	66.16	2.27409	69.44	3.34843	81.3175	2.23987	94.47	2.38063
700134	91.56	5.83509	69.65	5.46385	77.8608	3.07986	99.13	0.112879
700136	-0.41	9.69056	103.96	0.807417	76.2277	2.22859	99.87	0.616768
700137	78.35	4.7792	75.12	3.56512	102.956	0.615029	98.17	6.78176
700138	73.73	5.74741	108.59	9.3135	67.3844	0.80197	99.96	2.54487
700139	86.83	4.60213	95.41	0.771277	79.4659	4.77944	84.64	0.0340671
700140	85.86	17.1962	102.81	3.32486	69.5433	1.13672	85.43	1.58438
700141	80.43	7.85247	82.44	2.59014	91.1776	1.13801	87.62	11.5123
700144	83.58	8.18948	69.44	2.21639	35.7924	2.51135	82.61	0.72202
700148	98.29	6.0397	103.08	1.42091	75.0086	11.0408	88.59	1.08405
700149	91.83	10.6795	103.15	4.43462	70.2538	21.9461	88.26	1.11862
700153	62.74	11.2661	65.41	1.5535	105.377	1.63133	98.71	3.53259
700155	78.2	7.58603	74.48	1.78661	77.7399	0.245046	95.36	10.0498
700158	82.33	7.5729	88.65	1.42444	88.3409	1.03692	86.88	0.100676
700159	77.89	4.47409	95.15	0.720152	87.7505	29.0872	85.25	1.29862
700160	70.5	8.23726	79.51	0.922888	159.623	3.34162	89.08	1.55743
700165	105.59	2.96822	63.21	1.68623	174.398	18.8267	88.21	0.514566
700170	94.01	9.81595	60.25	0.189514	157.826	1.93764	89.07	4.96618
700171	67.12	11.4882	64.24	3.23132	103.459	1.29164	104.12	12.6192
700178	106.59	23.9595	75.55	2.41958	147.677	11.326	85.06	0.335587
700180	101.85	34.1024	92.61	4.86654	179.224	21.8905	83.99	1.14252
700181	48.74	6.91884	103.56	2.03003	157.002	5.9345	89.71	2.03793
700182	72.05	17.1105	76.37	2.00605	184.92	1.03261	84.79	0.733206
700185	95.46	3.5677	84.89	6.30596	169.618	19.0385	83.5	1.07693
700186	96.06	2.95147	87.34	2.44693	173.641	19.8246	92.03	2.74368
700188	98.39	5.6881	115.94	6.56158	167.876	14.7544	89.01	1.18015
700190	101.59	4.62623	115.91	6.93356	158.189	6.56702	89.35	1.47048
700192	98.78	3.07572	100.91	4.47921	190.85	6.85289	92.13	2.55249
700194	102.99	6.19935	93.61	2.42756	183.338	0.545693	95.16	11.1222
700196	57.6	7.53507	98.96	0.140688	104.715	2.96201	96.71	9.1863
700198	100.87	4.81923	101.77	3.03486	165.094	15.3055	85.9	3.8862
700200	93.92	21.4342	105.2	8.08032	144.391	8.96986	79.78	2.31995
700202	79.28	14.2901	92.84	1.8875	123.713	8.12533	90.09	8.43572
700205	54.5	5.85494	63.15	8.63263	122.954	10.4073	88.39	2.85221
700206	50.27	6.49678	82.82	3.93012	103.864	4.12824	80.92	8.48518
700207	55.9	6.52519	92.38	2.52725	106.266	6.48954	82.47	12.6345
700208	63.58	4.52377	82.54	3.36628	158.114	6.90207	73.46	12.3899
700209	79.67	6.99179	89.53	4.37877	108.384	1.40559	99.13	9.98749
700211	50.53	8.18121	76.86	1.571	150.565	9.88198	75.14	7.20852
700212	57.63	11.9823	76.8	2.9457	145.639	3.84685	84.05	5.40619
700213	55.89	10.5529	60.44	2.2606	128.081	17.4056	81.49	6.9991
700214	90.53	5.2682	107.59	5.30394	113.766	8.64145	83.73	6.93552
700216	64.23	4.32164	76.76	1.91359	163.466	6.20925	75.05	1.32298
700219	69.6	8.49269	104.22	0.939418	108.235	0.548338	93.99	3.9734
700222	74.69	8.75612	73.26	3.78549	148.244	3.60771	74.14	6.06826
700223	49.96	4.09958	90.13	3.30654	104.969	0.184408	75.37	11.1374
700226	84.4	7.28628	64.55	5.23387	145.076	2.81093	74.57	4.54624
700228	57.85	1.8997	63.51	3.65412	120.01	6.57335	78.1	2.02826
700232	62.68	1.79646	72.94	5.2568	114.796	13.9814	76.21	13.6267
700233	52.12	5.04464	93.16	2.22882	103.253	0.22612	87.34	4.72425
700234	53.87	20.842	90.85	4.23089	101.733	4.44945	75.9	18.4188
700235	68.2	3.34095	87.89	1.39912	92.1358	3.83589	70.85	8.99194
700237	49.04	8.45369	92.24	2.41483	135.003	3.095	82.74	2.92048
700238	44.07	7.4974	95.38	2.78577	125.483	3.09182	75.99	12.0628
700240	-10.09	11.4269	72.93	2.69483	120.208	0.121443	77.85	9.5921
700244	59.65	11.7505	87.58	1.48654	110.123	7.58297	82.31	8.49778
700248	91.39	9.44142	77.39	0.327107			97.38	0.811575
700250	72.21	8.78197	84.35	4.91191	99.2076	0.203463	75.37	4.87486
700251	70.83	14.4186	90.22	3.18303	146.541	16.529	74.82	0.00453255
700252	99.63	5.46296	119.37	3.07973	153.802	4.15808	87.8	10.6273
700253	64.26	5.80333	88.81	1.59825	128.818	15.3948	85.92	1.5847
700256	73.47	16.9823	96.32	2.28261	119.862	2.68762	87.69	3.06401
700257	59.5	2.1252	91.84	4.11457	144.914	9.55972	88.28	5.96117
700259	56.7	5.75269	101.97	0.277728	126.302	6.02705	88.57	2.31129
700267	56.9	1.91275	86.27	2.09565	116.597	2.86162	84.78	5.34789
700272	57.74	4.0327	88.09	1.17212	108.561	8.08455	84.25	9.4681
700278	63.63	3.28818	91.27	2.78043	51.3433	41.0402	74.42	14.3488
700280	67.92	2.17469	114.02	4.86293	75.2376	9.54786	76.02	3.37996
700292	105.07	1.81547	91.88	6.26403	109.431	1.89379	96.36	4.3555
700293	87.1	0.909382	74.63	1.20602	105.743	0.8524	96.2	8.0018
700297	97.03	9.98775	103.66	3.281	104.915	6.19778	85.72	5.93049
700298	103.6	7.26021	115.63	4.32951	99.764	14.7393	82.6	2.70049
700301	102.06	8.50011	113.43	2.96069	85.3564	9.90169	84.14	8.11032
700302	97.99	2.43149	127.8	0.671788	80.4823	6.11164	76.89	1.14113
700303	116.84	1.47892	106.49	4.52938	143.828	49.7488	82.13	9.74707
700305	91.83	2.67201	116.07	12.7556	135.64	35.566	80.26	4.50133
700306	90.47	6.91286	87.17	1.65584	113.414	25.0464	81.2	3.53566
700307	103.18	1.64674	106.77	3.71213	152.311	27.8348	80.86	1.78761
700309	94.06	3.05685	93.1	1.41031	121.064	3.73906	89.42	11.1108
700311	100.04	5.67424	106.04	4.46435	118.763	8.77031	88.56	15.9382
700312	100.82	5.33043	95.73	2.37131	109.663	3.98642	89.7	10.2309
700313	121.62	0.305636	101.17	4.03035	107.798	1.61513	92.99	15.9046
700314	150.58	0.358734	105.4	4.07769	94.7099	14.7455	77.02	7.23549
700316	50.19	7.13793	116.84	5.81769	126.769	8.53092	92.55	14.8843
700317	45.19	4.12047	120.16	5.85874	108.56	0.431357	93.41	19.1014
700321	59.2	4.51172	111.32	5.03891	121.734	14.1287	81.55	1.64217
700324	47.11	3.00766	122.05	5.49902	114.755	6.36334	98.88	20.4357
700325	71.17	18.1236	93.91	1.59327	91.4489	2.71206	76.93	0.50218
700326	26.99	8.39164			34.7207	0.333258	63.08	13.3853
700327	45.65	7.48031	96.64	2.77642	139.417	0.295707	89.27	17.8285
700329	56.47	5.46307	88.9	0.918277	137.139	4.79844	93.63	13.9929
700331	91.16	3.53418	77.02	3.78951	101.099	0.82278	91.85	2.76455
700333	104.75	16.3478	72.63	13.2035	104.655	0.423342	95.41	5.12735
700334	60.68	7.08962	85.02	3.41538	132.32	9.81467	106.18	4.09167
700337	52.26	10.865	96.77	0.886402	128.51	19.7868	99.71	1.6636
700340	61.51	18.093	88.17	1.78583	117.198	8.8622	99.71	1.59087
700342	55.43	1.07569	106.96	6.36077	78.9667	7.17699	101.1	0.718562
700344	53.34	6.7676	136.15	1.88855	106.629	4.06463	102.23	3.32172
700352	46.76	6.93556	119.37	5.34706	145.008	8.14038	93.78	13.1751
700353	50.9	6.05365	129.84	14.1987	136.621	18.5612	98.47	2.9257
700354	57.17	9.44098	124.48	14.204	140.932	2.99447	102.77	9.12448
700355	57.43	9.92407	107.84	5.27747	127.574	0.929587	105.72	5.80811
700356	83.49	11.1149	105.1	0.393012	122.522	1.92967	106.45	2.4403
700358	93.42	18.8394	96.96	3.23737	149.491	1.04213	106.44	0.714107
700359	114.77	10.2073	115.83	1.17484	132.086	0.120372	100.1	7.79941
700360	68.68	6.31415	93.07	4.63357	137.417	19.875	99.85	5.87579
700367	52.91	9.33881	110.64	4.75555	78.3009	6.08787	91.37	12.736
700369	45.54	3.54692	132.41	7.87072	108.161	3.53016	93.17	13.5589
700370	91.54	9.13689	131.48	6.94426	112.983	17.5537	90.67	13.4032
700372	68.91	2.86701	108.53	5.07042	103.986	8.5487	91.79	15.3561
700376	91.74	5.89191	99.98	7.38129	102.164	7.41779	88.83	13.7101
700377	89.68	2.37839	77.47	2.92258	111.601	9.41016	102.43	1.51639
700381	80.62	5.45961	92.84	0.970069	99.7526	4.79506	91.47	6.89271
700383	66.5	6.00045	74.63	6.09637	116.144	3.5459	88.47	18.4557
700384	75.99	0.906547	108.1	1.61104	106.744	2.69624	90.84	20.2871
700385	86.69	5.47374	75.55	1.83256	104.779	4.86325	90.14	7.81183
700387	97.96	3.174	73.42	1.48246			81.96	2.5363
700388	92.37	1.60911	76.78	4.22743	107.979	1.96356	86.91	2.18975
700389	92.02	5.43389	82.04	3.53433	107.202	0.627379	103.02	1.61955
700392	112.23	6.76954	73.19	3.96712	112.296	4.12635	100.94	3.53595
700394	97.95	4.34724	82.86	5.83776	102.768	0.605798	105.3	0.96735
700396	112	4.27192	71.18	5.98146	108.341	5.86107	98.92	1.82147
700398	99.26	11.4447	65.9	5.25744	104.607	1.32759	98.96	2.2227
700403	108.63	1.55706	56.24	3.89603	107.157	7.37034	102.3	2.29746
700407	110.06	3.23818	55.39	3.49166	108.875	3.05493	100.98	6.61286
700409	83.35	17.1257	94.34	6.93995	88.5941	21.2738	103.62	5.69505
700411	82.82	9.19689	119.81	6.39522	104.862	7.43375	96.66	8.61908
700414	77.86	22.8289	103.76	6.6183	105.079	11.053	100.7	5.0298
700416	46.17	4.46873	98.42	3.05531	78.2792	28.2141	87.75	3.49244
700417	78.81	30.6479	101.27	4.79687	120.565	17.6248	117.67	0.982123
700419	79.84	13.4438	96.52	8.63388	128.051	13.9689	92.05	1.16892
700421	69.16	8.83161	92.39	3.55316			118.68	7.978
700423	73.28	19.0163	74.74	3.55075			115.75	7.5874
700424	71.15	12.9461	82.54	3.36628			120.58	2.91575
700425	77.79	20.4998	89.53	4.37877			108.24	7.26347
700426	53.42	3.42918	81.81	2.45847	94.2134	1.21452	89.01	2.27137
700427	73.31	6.63453	94.2	7.01812	104.019	0.999186	100.82	7.78059
700429	79.08	17.4947	87.18	1.24756	100.563	0.647145	105.94	1.29047
700431	89.54	10.1446	75.88	15.187	103.241	0.184693	103.72	1.99715
700432	124	3.64455	55.16	1.92917	104.608	1.58277	103.53	2.82227
700433	43.2	1.62915	95.45	1.28286	97.5907	1.38111	93.26	0.857209
700434	125.96	4.66914	64.91	8.74013	107.395	1.56961	105.22	0.0459619
700435	109.38	16.044	54.98	3.39727	103.875	0.765963	84.3	8.21775
700436	107.02	25.8719	58.16	8.8113	102.569	2.72495	98.96	6.93565
700437	80.56	27.79	70.33	6.13027	103.659	0.648277	101.64	0.56321
700438	87.69	4.11	74.74	3.55075			75.49	20.0593
700440	39.11	3.0623	89.37	1.16895	103.477	11.8829	97	0.0733441
700441	48.46	8.12042	85.87	5.33106	107.867	1.09088	112.48	2.64956
700442	54.61	8.11527	89.25	5.17747	64.1909	3.47534	96.66	0.640615
700443	63.51	4.1105	132.83	4.05095	105.707	10.7212	94.16	3.5251
700445	77.31	21.2117	128.57	4.88865	96.1076	61.0218	89.5	1.05375
700447	73.3	5.90633	124.77	2.78024	82.8641	26.1319	122.65	0.391933
700448	48.86	1.9963	127.36	6.35236	70.338	32.0403	123.72	0.020628
700449	70.51	3.75069	116.65	6.94511	70.4072	42.5305	117.3	1.04573
700450	89.65	6.28163	129.46	9.07652	79.0027	4.81796	117.29	0.167316
700452	40.1	4.03773	98.81	12.3124	81.7719	61.4311	120.31	2.25877
700453	47.27	8.03932	100.86	14.9985	69.7562	41.569	113.7	1.91497
700454	47.88	5.29831	77.28	1.94856	43.7019	0.0501641	95.36	2.33039
700455	64.32	9.21052	61.26	2.14387	81.7324	6.66592	113.13	2.9945
700456	64.38	6.93363	81.51	1.86119	62.8789	36.7769	113.73	1.1397
700458	48.46	6.17504	78.15	5.34754	48.2261	6.8619	118.9	1.6978
700459	52.38	5.8507	129.74	10.8334	58.928	20.148	118.75	2.11495
700460	99.51	1.411	116.32	6.02271	84.1473	36.9955	118.14	0.74089
700462	75.28	21.0177	53.87	1.76022	100.591	0.14262	95.12	0.408305
700464	60.89	13.5334	128.02	5.62766	92.2363	6.63666	112.43	0.0991291
700465	67.13	4.66589	102.41	4.22572	69.6986	45.2859	110.63	3.24433
700468	67.46	0.924249			99.2435	3.96542	115.01	0.39136
700469	75.07	12.9838	77.77	1.23787	100.895	1.22721	99.42	0.942665
700470	57.31	3.19355	96.61	3.07552	90.7076	5.07668	89.24	0.524869
700473	62.32	9.1023	85.19	1.86299	84.0242	7.56432	88.73	0.343228
700475	75.14	0.940663	100.8	11.3131	98.97	0.743385	97.16	1.5115
700476	70.03	2.17627	83.34	1.14513	99.2077	0.0395838	101.18	0.0142836
700478	74.81	13.2106	127.88	2.7433	107.072	1.1594	99.23	3.18428
700480	79.8	19.8877	78.79	5.31191	90.2759	6.22055	93.34	3.64658
700481	75.27	9.41385	79.19	3.49101	98.1619	0.46966	96.99	0.772168
700482	125.05	3.37152	81.7	3.83698	97.2913	0.96556	97.85	0.100133
700483	69.09	5.47055	88.05	3.31294	75.6405	5.91118	93.42	3.97835
700486	114.24	33.34	81.31	7.7788	98.8118	1.09799	101.7	0.486772
700488	92.33	36.9318	75.99	3.94438	98.6842	1.52436	101.26	2.63951
700489	58.94	4.88077	94.48	2.4685	82.7187	1.57171	99.58	1.27206
700490	72.52	10.0605	82.32	5.71065	105.444	0.90525	100.56	3.0672
700492	43.19	12.3187	113.22	5.77469	100.287	10.255	90.94	2.75671
700494	76.32	2.2692	143.85	7.81244	77.9165	0.831324	88.28	0.887005
700497	80.8	2.51769	100.63	5.41923	84.7553	5.97017	94.94	2.53324
700498	55.89	1.84781	74.5	4.46083			118.36	15.0491
700499	68.96	5.4122	102.43	4.15437			120.58	4.74158
700500	77.7	5.94871	96.77	0.886402			110.15	1.13908
700501	115.88	1.23167	88.17	1.78583			102.32	2.26939
700504	92.98	7.6329	138.81	6.827	83.37	1.86134	93.56	2.07541
700509	63.98	10.1148	59.66	3.45101	99.1846	1.86006	98.75	2.3534
700510	63.12	2.42752	67.6	9.47425	97.6375	0.126295	99.72	1.07433
700512	108.67	21.6295	76.32	3.18072	97.6375		97.98	1.04394
700513	56.48	31.9895	103.67	2.88148	50.0311	26.4371	96.98	3.14119
700514	58.53	17.3012	139.05	1.9172	93.4006	0.454425	87.93	0.459547
700515	65.66	9.21961	135.98	4.70189	102.713	30.5822	85.88	0.295668
700516	59.03	7.83637	100.41	1.67031	72.1921	41.3816	91.07	1.59638
700517	80.36	12.0675	67.22	0.195513	98.4893	0.27446	99.08	2.20495
700519	74.92	9.06068	94.05	3.78407	97.7148	2.44004	97.94	2.68005
700520	72.95	10.4358	64.34	0.337057	106.59	1.83052	101.53	1.13646
700521	77.04	4.25163	55.84	8.34343	110.823	7.75205	94.72	4.03423
700522	79.27	5.88936	52.52	5.51888	122.836	0.627113	94.52	0.942345
700524	70.63	3.8948	113.88	7.7742	103.9	0.589187	94.71	4.38905
700526	70.74	12.3277	76.69	3.20823	105.378	0.843976	92.84	0.702546
700528	58.38	4.13606	99.89	2.18138	93.7488	6.12449	110.06	6.76657
700529	37.03	25.3348	99.33	8.02317	97.5072	11.5527	107.19	9.37487
700532	57.87	4.44017	76.48	3.29437	87.7344	0.894568	110.61	2.41119
700535	68.2	3.34095	99.44	14.5914	78.6765	15.7969	31	14.1724
700536	98.96	0.140688	76.85	6.92596	75.4377	0.031424	89.26	3.87224
700538	44.13	4.38276	119.99	2.16054	90.9023	2.85677	108.83	1.58148
700539	115.29	2.14742	95.04	1.64316	100.511	0.306839	89.93	11.2506
700541	51.29	8.01047	136.72	9.43727	111.707	1.17501	116.34	0.968944
700542	95.38	13.8569	65.12	2.52742	106.333	4.34989	100.36	3.56724
700543	63.38	2.36841	105.62	3.44103	90.1736	5.84725	106.61	6.21076
700544	59.48	6.26345	83.13	5.21852	109.165	1.91648	107.77	4.46597
700545	93.14	12.5456	94.19	15.9147	105.055	3.62082	94.17	3.86138
700548	67.27	19.7451	95.62	4.38175	93.3401	5.71325	93.28	5.89828
700549	52.27	0.68108	79.62	1.91465	93.5985	1.9761	93.31	4.92869
700550	59.24	6.3912	92.5	5.79383	95.9708	9.68657	88.07	4.47558
700551	63.2	12.7126	94.86	1.63684	119.665	3.80083	88.11	0.894907
700556	97.27	3.4112	65.19	5.3784	103.172	1.35047	96.29	0.0126926
700557	84.6	21.9229	85.4	4.04981	106.368	7.0567	99.52	2.80792
700558	100.7	11.6309	101.07	2.57419	105.705	1.6225	93.91	5.01367
700559	98.2	5.4	82.82	3.93012			90.33	8.29938
700561	91.24	0.703291	89.55	21.0882	104.155	0.102494	97.15	2.9434
700563	61.81	4.31091	68.58	0.311155	99.3169	1.75296	101.88	3.01261
700568	73.85	4.51658	68.09	4.67938			92.05	13.2559
700571	63.03	9.23751	93.24	3.10647			98.71	0.43958
700572	95.81	4.03704	67.05	9.87714	69.9715	2.7271	92.47	3.70703
700579	91.09	4.73437	70.63	6.04365	104.513	0.770693	97.73	7.42301
700580	62.92	8.77258	50.1	2.889			95.95	6.10831
700581	76.82	0.655081	68.55	11.4347			94.3	11.4391
700582	88.81	1.46372	108.47	2.66915			89.97	12.8178
700585	77.98	4.6548	40.81	3.16653			95.17	30.7662
700586	56.47	38.8169	3.14	1.30975			76.97	7.22131
700592	85.14	3.69969	91.74	5.36788			90.8	14.0612
700593	68.77	3.45794	52.06	1.62541			81.01	1.16806
700596	104.54	3.84337	58.61	7.68343			75.87	3.00336
700597	65.14	4.7146	77.39	0.327107			76.44	1.3572
700598	78.62	6.46667	92.84	1.92246			77.52	5.28499
700599	72.99	6.11726	92.39	3.55316			76.9	0.787455
700600	77.22	6.45934	74.74	3.55075			83.31	2.5013
700601	74.96	2.89186	96.65	1.06414			78.68	3.78753
700603	73.5	3.49789	106.42	4.10174			79.38	2.78679
700606	75.17	9.84381	93.76	2.16714			84.06	0.0584495
700607	90.1	6.5714	94.1	4.95733			84.02	3.02857
700608	92.08	5.29033	68.11	3.31767	194.656	6.26952	102.89	5.0958
700610	95.12	3.9413	91.88	6.26403			78.91	0.205697
700612	76.07	1.92542	74.63	1.20602			75.62	3.32598
700613	81.31	11.6471	73.6	2.81365			81.64	0.482395
700614	88.07	2.12819	79.6	4.49632			85.89	3.40434
700615	84.11	5.61392	86.04	5.42102	104.817	0.903462	102.97	3.56937
700617	68.93	2.39768	89.66	2.31407	104.32	0.11326	91.08	0.852969
700618	70.7	24.5937	74.28	2.41035			89.77	9.28348
700620	76.01	21.8528	60.64	4.89197			81.7	4.99738
700621	54.16	17.0417	77.66	2.65083			84.39	3.94142
700622	56.08	5.73571	52.37	3.08301			82.96	1.44924
700626	80.88	5.56981	63.56	2.16234	104.138	0.158491	96.84	2.17923
700627	56.49	3.15734	65.48	5.56642			89.88	2.51276
700629	70.15	2.47553	57.15	4.11245			91.02	10.9645
700630	57.83	4.84675	76.96	6.42541	77.5876	1.3442	82.6	7.23852
700631	57.38	2.06888	58.88	4.87873	93.4089	15.6641	66.8	8.39033
700635	90.87	6.11495	54.42	1.8023
700637	87.45	4.93248	92.24	1.39651			84.44	6.14541
700638	89.59	6.0804	97	2.04966	105.762	3.3245	89.73	0.336463
700640	97.58	7.52501	80.49	2.23009			88.7	9.90648
700642	113.83	6.64741	94.88	2.25263			87.62	0.796619
700645	110.65	5.1867	75.52	3.29937			92.26	11.6457
700646	97.9	5.07924	85.88	4.11193			94.02	3.01575
700649	91.02	6.80491	87.26	0.302901			90.41	1.54203
700650	63.1	5.64119	80.06	3.64278	109.742	1.93227	93.49	0.0568019
700652	103.14	5.5111	90.65	1.15383			83.22	8.23808
700655	62.37	5.59555	88.28	2.85857			89.53	2.71122
700656	97.82	4.99351	90.43	0.203617			86.94	8.28665
700657	74.85	8.15168	59.28	11.2522	111.586	6.32305	86.5	0.634027
700658	96.02	4.59842	62.76	0.119141	107.861	0.440391	90.74	1.16422
700659	93.89	5.69526	76.32	3.18072	111.417	1.02286	89.93	2.03882
700662	101.1	3.4094	81.51	7.429	113.451	3.76976	89.75	0.595723
700663	97.68	4.13403	107.6	10.6799	106.402	1.49136	93.77	1.56176
700665	91.26	1.83748	61.87	2.83596	113.235	2.34303	95.08	3.67179
700668	86.61	7.55579	104.31	4.01815			93.06	5.54735
700669	97.75	2.67019	90.07	8.20609			94.87	12.5209
700672	88.39	2.19955	106.68	3.8029			93.29	6.25741
700673	98.23	4.99146	99.98	7.38129			91.73	2.37957
700674	83.4	3.8305	77.47	2.92258			90.64	8.56144
700677	88.07	2.75424	108.71	3.9385	101.414	0.373757	88.49	0.965271
700679	66.91	11.6241	96.12	2.406			85.95	0.0845912
700681	77.92	46.38	104.24	2.89676			91	2.98845
700682	88.6	51.2372	94.65	3.39984			85.06	7.1713
700684	71.53	35.2479	74.5	4.46083			103.02	8.24339
700686	66.22	33.1143	102.43	4.15437			94.91	21.3717
700687	68.1	30.0684	86.26	6.63836			94.32	17.7565
700688	65.45	24.8371	74.81	2.33748			88.24	8.27583
700690	69.16	16.128	102.02	4.43389			97.46	15.5422
700692	92.78	6.88823	94.91	1.88869			101.93	8.0449
700697	78.71	8.8712	82.06	7.69955			94.05	4.58355
700698	68.34	6.44946	64.89	2.40949	107.804	0.579079	90.96	18.2823
700703	82.52	5.36854	84.04	0.806984			93.36	16.2096
700705	80.69	6.21097	95.04	1.64316			94.61	11.4692
700711	84.51	5.5302	109.49	2.4243			96.49	13.6645
700712	100.67	12.493	107.42	2.92086			102.43	13.2196
700713	98.82	8.47235	96.91	1.78429			99.08	23.2663
700714	82.88	0.907394	94.82	0.913883			92.38	16.4717
700715	84.38	4.5496	105.25	1.40373			94.54	12.2453
700716	77.88	4.34366	105.31	2.94811			90.51	8.32823
700717	82.96	5.43248	83.43	5.78713			92.2	0.65814
700718	86.61	5.36854	81.17	5.67844
700719	84.98	6.10824	52.45	5.30673	113.737	4.64042	106.2	2.88669
700720	71.17	5.2727	61.73	4.13405	100.229	13.3658	98.84	1.20309
700725	80.79	3.64656	85.29	3.11194	113.087	10.4188	98.53	1.76002
700726	83.4	5.38829	71.12	1.41299	98.8592	1.21675	102.46	0.192687
700727	81.45	7.95187	82.77	3.64296	105.494	1.33359	107.39	3.85325
700728	69.79	2.89219	107.29	6.73757	104.665	1.27581	107.27	5.1899
700729	70.33	4.99396	86.69	1.15373	107.015	0.627854	101.54	7.63217
700730	77.57	4.98568	74.01	8.0675	107.571	2.3181	105.32	2.17995
700734	83.64	2.44915	103.93	5.90139	103.552	0.076506	108.04	7.74795
700735	88.63	5.59538	84.71	6.52933	103.85	0.400056	101.85	2.83452
700736	48.91	1.66133	124.92	2.28119	101.795	1.21531	93.53	8.20094
700738	105.92	1.98751	124.25	5.98091	99.2924	1.48373	101.83	4.74134
700739	90.75	5.68795	97.9	1.20129	106.931	7.95356	93.22	9.27352
700743	78.18	6.4506	57.54	5.75986	89.6139	0.0213676	102.52	0.101328
700746	102.2	2.12221	65.04	6.4974	108.5	4.24952	97.33	0.242962
700752	57.86	6.69892	69.37	4.3349	104.137	2.03569	94.68	6.74749
700753	79.38	0.955958	67.22	3.76867	112.339	13.5015	97.41	4.58366
700754	76.49	8.88872	59.41	4.61696	112.269	17.836	82.44	11.2809
700756	2.93	3.20975	53.74	0.780748	98.4302	3.51894	44.03	7.15505
700761	77.99	6.271	67.35	0.655494	105.138	7.49836	97.03	1.86226
700763	105.44	5.43542	91.47	4.54965	109.219	5.13351	102.82	6.402
700765	111.47	0.323693	117.42	7.78591	100.065	2.10495	99.2	14.9747
700767	96.42	3.83215	113.26	5.45535	91.2321	2.08431	100.94	8.41603
700770	109.9	1.56511	99.57	6.64156	93.047	13.1919	99.38	5.56925
700772	83.73	1.84	93.09	4.54549	105.723	0.38111	107.51	7.2775
700774	76.73	2.5325	75.16	5.61154	95.7383	9.10424	99.95	5.10641
700775	76.65	3.97846	75.52	6.1006	107.982	4.40487	104.68	2.98668
700776	81.6	0.511998	69.82	4.05064	91.339	1.96939	96.38	8.39257
700784	86.08	7.12792	75.34	2.38713	93.6913	1.55629	98.87	1.65347
700790	89	6.83603	63.31	1.17971	92.4396	6.25039	96.58	1.11592
700793	91.72	6.31361	67.04	4.63518	110.984	2.16853	98.24	8.07968
700794	81.04	6.86352	59.26	4.06964	102.3	9.688	90.59	20.8831
700800	77.8	10.0723	62.75	3.64831	107.126	2.74077	86.45	21.4407
700801	78.36	50.0587	69.46	2.40546	98.3833	5.6999	86.36	15.912
700804	124.3	14.1875	69.86	0.341684	104.662	8.40856	92.1	17.4816
700806	87.04	4.33446	91.4	3.29186	99.1547	4.83242	89.67	16.2857
700814	100.69	2.50913	120.77	6.84762	119.219	11.0849	90.08	13.5166
700815	104.13	7.78993	142.27	4.35917	86.0937	8.59097	86.24	18.509
700819	57.1	4.52971	74.42	3.94616	83.175	3.17791	83.66	15.0625
700820	98.56	27.8734	75.5	6.34883	83.4955	1.88029	86.12	16.2253
700822	92.8	33.3212	60.67	3.51306	79.5962	1.6922	104.29	2.38394
700824	93	34.521	80.51	8.15816	99.5808	7.24027	85.86	17.286
700825	101.37	10.5157	72.75	5.09256	81.2617	1.12625	82.97	23.1362
700828	54.8	4.49954	73.16	3.02521	83.3959	5.22372	86.19	16.342
700835	80.54	10.6784	68.09	4.22867	88.9271	12.3743	87.73	18.8516
700842	84.87	6.68422	79.39	6.68549	88.9605	2.16974	90.87	19.8374
700845	123.67	5.46704	116.07	2.53368	103.119	0.726869	101.49	19.9912
700847	85.41	3.49808	93.84	5.26856	86.6965	0.497815	101.74	16.6151
700850	83.8	7.86003	72	2.14125	92.7973	2.29242	103.98	17.1334
700852	90.85	14.2225	86.72	2.47929	92.8988	6.75666	105.34	21.3615
700854	85.6	1.88816	88.31	0.530626	104.338	1.79987	100.98	1.64699
700855	84.71	3.75813	92.84	0.970069	91.8272	6.20248	101.78	4.6462
700857	71.09	5.99666	74.63	6.09637	95.058	0.506384	104.02	18.2563
700858	75.4	5.19763	81.77	5.42967	103.776	0.363779	99.29	2.30143
700859	58.62	8.47511	77.89	3.11461	117.862	22.7279	104.18	16.1385
700862	71.54	16.2932	91.85	4.97925	118.669	12.7772	110.47	15.4761
700864	72.51	7.91761	73.24	6.01432	125.547	11.2507	106.62	16.2457
700867	60.68	3.72693	19.33	2.57534	125.509	13.9906	103.47	25.3773
700868	53.99	17.9226	67.07	2.38079	125.41	2.33933	101.24	21.5494
700870	88.72	5.80238	113.97	4.0569	107.473	0.793517	102.01	7.17049
700872	91.02	12.3759	89.21	6.27956	125.622	13.5384	100.8	19.9993
700874	79.09	9.17198	99.16	0.544897	119.561	10.7645	106.06	19.1745
700876	76.97	9.31541	125.96	2.42457	110.003	1.87684	100.67	5.33629
700877	69.66	1.81237	75.56	3.12027	105.727	0.315909	94.53	0.67103
700878	107.15	4.0873	121.51	7.75264	117.691	3.03392	105.23	16.2855
700879	94.01	0.704426	86.69	5.01532	114.91	2.18715	106.19	21.8637
700881	82.92	7.34011	111.71	4.29047	121.131	9.26373	103.26	15.9006
700885	85.46	3.21919	77.62	0.811075	107.354	0.189344	102.76	0.0759
700886	59.41	1.84869	96.26	2.75416	132.675	8.68473	98.86	18.7044
700889	72.82	0.615085	96.65	3.19863	115.366	2.33164	97.41	17.728
700891	98.09	5.03545	64.67	1.94742	102.804	1.2384	100.59	1.62051
700896	129.01	3.19019	89.63	4.71124	118.493	6.62589	100.5	20.0862
700901	90.1	4.40671	64.17	7.05637	103.648	1.10462	103.39	5.21066
700902	91.56	0.967353	74.79	0.896787	109.195	0.107952	98.69	0.617535
700904	62.83	3.98237	79.1	11.0103	102.066	31.4916	103.44	25.1798
700905	98.19	1.77849	91.22	3.46845	111.714	15.1236	100.88	17.7749
700908	88.4	0.779899	55.99	0.883374	102.658	0.196575	94.18	5.60067
700910	92.23	0.35187	79.45	4.19452	116.027	16.7146	99.13	10.6551
700914	56.3	7.33703	135.39	4.66136	131.733	0.889292	100.15	4.15494
700919	51.53	7.90973	106.86	5.66775	120.284	8.99763	91.38	19.3294
700920	82.29	10.8804	58.82	5.10403	104.56	1.20941	103.31	2.86935
700921	64.02	3.48091	110.08	1.40088	110.042	1.12786	94.48	1.69473
700924	83.51	8.87672	102.2	6.4774	109.379	1.57433	94.22	1.15725
700927	55.83	4.02427	76.19	0.514183	103.131	32.5667	100.85	6.71833
700930	55.49	2.72676	82.26	3.27228	107.725	2.74908	94.14	16.235
700932	79.81	6.98615	118.63	9.24717	105.76	1.75153	98.22	6.47196
700935	83.07	6.50587	90.18	0.0534607	109.578	2.05038	94.34	1.61143
700937	57.39	1.84201	107.64	3.0437	110.148	0.876364	94.06	1.36457
700939	75.53	0.980253	96.27	18.8319	109.987	1.94161	89.06	5.29238
700942	62.94	2.81571	72.04	5.52387	118.634	0.992673	91.4	20.956
700943	77.84	5.35562	73.81	6.11945	124.395	26.7031	90.44	18.956
700944	166.14	1.70025	73.74	5.38271	114.678	10.902	81.81	7.79097
700945	118.08	13.6762	61.49	5.00865	125.442	12.2073	86.71	17.8958
700947	56.35	5.06209	127.93	5.04313	109.235	3.57152	93.44	2.46027
700949	81.16	6.08071	76.43	9.55368	109.411	2.55279	103.99	2.84625
700950	108.09	2.36944	76.41	9.45389	108.358	1.54258	103.3	0.195
700952	95.1	5.99338	97.96	4.27527	109.5	2.4836	97.07	4.39245
700954	80.16	8.07651	61.72	7.88243	131.62	5.49309	102.45	3.64294
700960	62.48	3.93379	68.7	7.62186	102.995	27.3597	87.32	29.1801
700961	68.17	5.91787	87.47	5.52209	122.691	5.74286	89.09	17.7317
700965	114.79	8.66481	75.67	0.79631	107.438	0.253222	99.72	2.35507
700966	77.5	7.61124	85.15	7.49918	93.0803	42.5148	76.54	2.43774
700967	65.4	0.902353	130.92	5.29843	142.826	8.80078	87.71	22.0607
700968	86.43	10.8359	96.03	3.18784			116.05	3.2691
700969	66.14	6.7602	83	4.0433			114.8	1.19395
700971	102.16	1.96357	80.8	7.00082	106.156	0.14158	101.12	0.891
700982	86.44	6.12819	117.57	7.33105	225.303	34.6869	108.53	8.19933
700983	53.95	4.58218	110.71	7.57396	120.643	0.963043	92.76	13.6675
700984	61.1	1.19386	122.06	1.80971	131.974	13.2707	96.46	20.3283
700987	56.97	4.63663	102.34	6.02479	122.83	2.61841	90.39	34.7044
700989	50.1	3.99451	101.39	1.23488	111.974	2.84326	95.6	23.5516
700990	53.54	4.11517	74.9	2.80872	129.826	25.3436	95.21	27.0787
700992	161.84	10.8736	73.66	4.50382	138.686	11.5475	102.23	12.3938
700993	90.43	11.2358	75.03	5.40463	130.538	9.52329	94.89	26.8889
700997	75.08	2.90445	72.09	4.98771	125.184	1.41876	88.51	28.7732
701000	118.55	13.2549	74.54	6.32782	128.502	1.59109	95.33	29.0814
701001	63.11	5.89547	71.98	1.45221	127.812	7.14179	94.82	31.2604
701002	70.97	1.77516	123.28	7.21854	131.367	17.9251	90.3	28.5112
701003	73.58	2.09816	113.37	5.92238	120.457	2.59487	99.75	25.773
701004	71.1	3.38112	136.11	7.92407	127.029	1.7441	100.86	18.1847
701006	70.81	3.07045	78.63	6.15282	82.1039	5.01858	97.09	19.481
701008	67.44	4.93454	73.77	4.31015	82.4328	2.94092	89.03	25.7601
701009	79.98	4.032	81.06	3.72655	89.0779	1.79486	76.61	10.6672
701011	86	3.17713	77.55	3.90071	100.184	4.04639	95	24.3938
701013	79.6	1.12871	60.9	8.00671	99.2146	0.234309	86.56	14.8862
701015	96.23	4.71995	103.32	7.75384	108.439	1.5561	106.85	2.52605
701016			68.45	1.84073	94.5872	7.34949	87.02	17.8279
701018			97.1	13.3096	88.3411	3.68986	93.83	3.31022
701020	83.91	11.0853	67.04	6.10532	95.8935	4.71098	87.09	9.47685
701022					92.9967	4.63746
701024	104.95	1.61117			106.902	2.16103	100.91	0.02465
701025	90.47	6.5089	108.46	0.467822	79.5895	41.375	87	17.1813
701026	80.36	2.90018			101.87	1.87988	87.81	15.2455
701027	84.7	5.88763			103.596	12.8495	88.12	13.9499
701028	73.29	3.5225	100.58	5.48163	104.209	4.29964	86.75	10.9397
701029	42.59	3.49595	77.13	7.99399	87.1316	4.40721	87.34	12.2627
701030	67.19	3.77214	85.82	6.85844	81.7203	1.41007	91.25	13.7758
701032	70.37	2.99085	74.65	2.53583	82.7694	6.77262	91.04	12.8602
701034	78.69	4.79535	83.16	6.60008	89.112	0.451713	88.41	11.7332
701035	114.51	1.5628	74.45	6.08988	86.6039	2.21143	89.07	8.35663
701038	69.45	1.88168	78.45	7.42683	95.1178	1.76955	89.6	13.5259
701039	67.12	13.382	75.18	3.36802	88.8156	5.3933	77.23	5.58013
701040	66.92	10.7712	138.54	7.65374	80.155	1.52381	108.22	5.14265
701042	102.97	5.57768	108.1	1.61104	93.0282	3.44052	83.77	28.2812
701043	56.39	1.8166	75.55	1.83256	87.5664	1.01676	108	8.13017
701044	-4.46	5.73162	79.26	5.52981	90.2682	2.18724	92.56	23.8311
701045	42.43	2.38057	77.12	1.62368	93.9805	14.9139	88.83	21.48
701046	47.68	1.20581	84.12	5.5026	90.1015	1.84497	113.3	8.00424
701047	71.32	3.06924	72.94	4.82115	93.1657	8.55713	88.16	24.2376
701048	70.34	1.13808	83.73	0.124331	99.3396	6.75131	86.57	20.2491
701050	59.67	2.81325	71.13	2.54655	85.5538	1.77447	98.01	20.0819
701051	104.1	0.990026	71.86	4.07072	95.635	4.89145	116.17	7.97284
701052	92.24	0.89067	95.35	1.1548	95.2086	3.60105	107.14	1.36853
701055	104.25	7.49887	105.48	0.151217	109.311	0.252455	107.83	5.86135
701057	108.19	3.41341	86.32	3.27965	71.5509	1.88882	80.34	8.53123
701058	101.57	3.126	75.3	15.9107			116.09	2.00938
701060	74.82	7.4572	101.06	3.76103	88.0135	12.3744	109.69	2.51143
701062	80.9	9.54309	127.78	5.30415	85.152	1.87472	91.09	23.0246
701064	65.39	8.99137	81.24	5.77834	85.7783	0.149656	96.54	6.45519
701065	83.87	3.12462	64.38	4.34206	110.954	0.607404	97.04	2.45187
701066	76.19	4.13052	67.63	2.4477	113.978	1.12509	90.8	4.4376
701069	97.79	6.86445	63.45	1.70565	106.905	0.258387	90.23	3.90829
701071	64.94	1.68513	95.89	6.87631	85.8239	6.05465	106.23	0.22981
701072	34.69	2.82104	100.2	6.44328	84.2477	2.98742	108.47	3.32962
701074	40.5	2.42941	97.11	4.3952	91.6908	2.97602	103.74	5.94528
701076	45.46	4.88887	99.41	5.54007	87.0978	2.48328	107.1	7.19156
701079	69.16	11.8117	87.84	5.01508	88.4976	6.3525	108.53	4.81391
701080	58.86	14.6521	57.2	3.72972			102.96	9.85593
701082	67.78	4.821	4.98	2.7687			76.98	3.90576
701083	89.1	2.645	58.19	3.07489	108.726	0.188477	103.4	1.02645
701085	49.68	5.28907	67.35	0.655494	92.5556	0.695057	103.33	13.0571
701086	96.29	3.67345	61.77	5.81875	110.067	0.885486	115.63	0.1664
701088	81.13	3.17414	63.04	3.07044	42.7219	3.45314	99.91	2.02365
701089	77.97	5.52389	86.72	0.974967	113.125	1.39898	105.35	5.28975
701092	49.46	1.97056	71.64	1.40688	91.8795	5.52227	100.42	15.3154
701093	48.83	7.88326	62.73	3.80737	97.1686	4.07154	99	9.79045
701095	42.67	18.2603	71.26	2.78885	90.3552	4.27023	106.49	9.04397
701098	36.1	16.44	90.67	1.39692	110.02	7.68571	103.51	13.5145
701099	38.81	4.63753	69.37	4.3349	113.446	3.96491	106.04	15.0283
701100	47.85	30.7265	94.89	2.00291	124.059	3.73938	106.27	14.6247
701101	74.86	5.17839	67.32	2.67351	111.94	12.2579	104.06	14.1667
701103	56.27	36.2253	98.79	1.39617	114.839	4.41575	104.13	8.33628
701104	51.72	28.0064	96.25	10.0233	110.127	0.565872	103.34	16.6763
701107	76.01	0.940665	98.85	4.56605	109.507	0.054522	105.47	3.4294
701109	79.19	6.03752	127.66	1.6196	111.077	1.27309	101.9	2.49452
701111	59.21	38.6556	67.35	0.655494	118.528	9.7401	103.85	14.3888
701112	78.33	3.69891	121.54	3.8982	110.898	0.337292	102.27	2.6581
701113	80.47	5.71957	108.41	4.64135	110.982	0.32672	99.42	0.969685
701115	78.35	7.30485	97.57	5.22947	122.645	4.24395	105.6	3.06685
701116	48.03	3.89416	64.58	2.55993	136.436	3.06895	97.67	3.63221
701117	70.26	1.86806	72.31	11.5506	116.315	0.847313	101.91	0.96635
701119	96.93	4.41751	74.03	11.5333	124.499	1.54753	99.36	1.60364
701121	85.32	7.88091	69.52	7.1877	121.435	5.31164	100.95	1.11399
701124	52.46	15.2206	98.84	6.41083	130.177	2.81936	98.56	3.02528
701126	101.82	3.91532	85.58	2.82731	121.917	1.87079	96.34	0.04866
701127	104.14	4.01695	76.71	8.48592	128.719	3.70174
701132	40.74	6.33065	115.63	4.80982	114.523	7.14509
701133	44.35	5.25577	117.49	2.51326	118.505	0.0576351
701134	64.91	4.31997	134.46	3.04469	130.913	5.48367
701135	55.63	6.04685	96.02	3.18784	117.333	3.73247
701136	104.08	3.52285	83	4.0433	120.466	2.31274	96.79	0.84542
701137	109.8	5.95736	73.37	3.07719	129.891	0.83844	99.02	0.83358
701139	103.97	3.75458	64.22	2.94085	129.505	4.79395	97.58	3.1332
701142	96.1	2.27896	78.53	3.42446	128.498	0.455763	95.07	2.67466
701143	91.37	3.8903	81.1	5.64038			93.2	1.94718
701145	48.85	4.27671	3.43	2.55576	117.685	8.84723	95.97	8.42755
701147	63.98	4.88336	97.77	6.81303	99.4375	1.65655	95.12	10.7983
701148	57.46	5.91484	102.45	5.82143	105.57	13.7103	95.56	5.12983
701150	64.95	7.90851	76.63	1.01846	102.302	7.91327	95.2	1.63444
701152	43.76	4.81293	51.46	0.350358	107.247	16.3459	88.89	3.8383
701153	57.2	0.412512	66.56	1.81364	96.9815	2.09641	99.98	2.99137
701154	-0.64	12.3422	14.74	0.524653	79.8467	5.97213	66.49	20.1518
701155	-0.28	5.93871	-0.81	0.316987	1.02851	4.72755	55.07	17.8372
701156	52.74	4.80153	24.25	4.90075	113.078	2.36743	93.72	4.70317
701157	0.07	4.58754	-1.82	1.3201	-4.30206	4.73297	51.93	22.7313
701158	-1.72	4.69655	-1.34	0.770397	0.453562	2.13247	48.96	15.815
701159	1.54	5.25062	13.68	1.29091	81.9629	13.0057	83.73	11.5442
701160	84.73	6.74374	74.2	7.1954	119.522	6.98358	95.01	3.40083
701161	52.68	28.4069	63.22	5.0112	100.513	8.26287	90.14	12.4896
701162	62.64	37.1336	82.22	5.951	110.689	4.14769	89.02	10.2659
701163	74.14	42.0869	67.33	3.20408	120.938	3.97885	93.96	10.3932
701164	81.2	48.0305	72.94	2.94578	113.173	15.1984	99.11	1.27673
701170	51.27	0.738117	63.92	5.51879	96.6488	5.72549	96.18	10.0988
701171	52.33	0.310101	102.22	9.44941	99.0551	10.4149	95.53	8.81671
701173	77.65	3.1665	85.9	5.5188	92.5506	1.5005	98.87	0.909954
701174	73.97	4.54896	130.55	5.3473	107.749	2.38888	95.2	0.37937
701176	83.64	9.59217	86.48	0.664628	85.7991	13.9921	92.85	8.13931
701178	81.75	2.02797	89.34	3.5626	79.8216	38.3274	102.83	8.37129
701182	73.1	4.04455	72.49	7.12096	105.819	5.15294	95.45	6.02352
701183	88.48	5.57394	83.18	15.5891	124.738	2.16588	99.11	1.33611
701185	69.42	6.80466	99.04	7.69073	113.93	7.35135	94.36	2.26086
701187	89.23	3.87025	66.42	4.1404	126.148	2.22288	95.81	1.41684
701189	80.22	2.89864	91.56	2.30741	64.0318	12.4125	94.53	5.18497
701190	90.23	7.79634	105.56	2.66908	99.1911	27.3112	98.26	8.67759
701191	101.38	19.0543	97.9	6.12695	100.881	11.1075	98.51	12.5072
701193	50.39	13.9597	85.58	6.28259	84.3773	24.9046	88.72	0.555956
701195	59.87	13.5008	73.57	8.33756	114.794	17.7736	90.92	8.21401
701197	59.74	13.178	76.46	5.42916	118.674	12.7774	95.73	2.53012
701199	96.75	4.2601	78.66	6.80984	71.7128	9.79955	89.91	5.16886
701200	94.62	7.89918	95.79	0.59684	102.357	11.7534	95.11	3.88568
701201	97.01	3.69887	72.77	4.55243			95.92	0.426815
701202	102.34	1.68916	74.69	3.0922			94.7	1.98054
701207	96.86	4.16608	78.86	4.06317	89.2247	34.5356	86.65	4.69135
701209	99.23	10.0464	75.3	15.9107	102.792	0.968203	83.75	7.19158
701210			69.45	8.70659	114.527	2.38133	77.69	1.99086
701211	45.7	6.76871	78.36	4.82573	105.111	3.84863	87.27	2.18941
701212	1.47	3.58014	77.12	1.62368	86.5449	23.1002	84.71	7.83884
701213	72.76	5.48574	74.3	6.12777	111.637	16.8086	86.46	1.83549
701214	55.58	0.756549	73.77	4.53317	106.551	16.7636	85.88	4.42126
701215	56.87	6.06273	88.48	8.23444	96.667	50.2711	85.97	4.79791
701219	63.31	5.34483	78.39	6.67886	101.51	25.5974	79.8	3.92042
701220	60.3	0.659337	117.7	5.3238	101.933	17.328	87.79	16.9555
701221	139.5	7.83733	103.55	4.54277	110.508	5.12756	84.27	21.3857
701223	77.98	7.86188	106.29	1.0903	209.519	36.4488	105.74	4.99217
701224	81.67	13.635	81.32	0.785674	212.351	42.53	105.96	6.21045
701228	78.48	3.36949	56.52	4.12274	210.369	8.4629	105.07	18.2027
701229	89.19	9.43538	57.11	5.28643	232.923	21.0286	107.32	13.0532
701231	108.15	4.25227	90.58	6.83821	210.693	4.54516	108.32	16.276
701232	88.74	2.42825	64.93	2.44505	229.285	31.1107	105.44	14.407
701233	76.64	7.56567	62.84	4.25477	235.356	6.50308	101.52	10.2424
701234	93.12	5.51438	51.2	2.37995	197.004	31.0379	101	0.109177
701237	111.77	5.87435	82.09	5.76616	213.22	25.6418	99.42	5.22185
701238	54.37	14.4302	114.58	6.47455	178.331	39.8409	95.79	5.84722
701239	35.86	4.01204	60.84	7.21336	195.953	11.6153	103.74	3.33394
701240	44.16	3.06909	81.38	1.70972	192.452	18.5127	100.65	7.58375
701241	15.02	0.816501	-1.91	1.16017			96.52	8.31356
701242	54.5	4.42204	76.88	3.91642			100.97	2.28393
701244	24.43	30.341	79.9	4.60362			96.71	7.65254
701248	19.15	29.4592	60.9	8.00671			100.24	4.95244
