# Supplementary material for: Temperate Zone Plant Natural Products—A Novel Resource for Activity against Tropical Parasitic Diseases
Source: Pharmaceuticals (Basel). 2021 Mar 7;14(3):227. doi: 10.3390/ph14030227 (PMC7998250; doi:10.3390/ph14030227)
Supplement: Supplementary file 1 [file pharmaceuticals-14-00227-s001.zip › Supplementary Files/Table S2.xlsx]

## Sheet: species
Table S2: Table reports further information on the PhytoQuest Phytopure initial hits reported in this study. The initial hits from the L. mexicana (L.m), T. b. brucei (T.b), T. evansi (T.e) and P. falciparum (P.f) are recorded for each compound. The plant species and its common name from which the compound was isolated is reported alongside the compound class of secondary metabolite. Structures a…
Compound ID	L.m	T.b	T.e	P.f	Species	Common name	Compound Class	SMILES
700004		x	x		Melampodium divaricatum	Butter Daisy	Glycoside	CC(C)C1=CC=C(C)C(O)=C1OC2C(O)C(OC3C(O)C(O)C(OC(C(CC)C)=O)C(C)O3)C(OC(/C(C)=C/C)=O)C(C)O2
700014		x			Abies procera	Noble Fir	Abietane diterpenoid	CC(C)C1=CC2=C(C(CCCC3(C([H])=O)C)(C)C3CC2)C=C1
700016			x		Abies procera	Noble Fir	Sterol (triterpene)	CC(C1C2(C)C)(C(CCC3(C)C4(C)CCC3C(C)CC5OC(C(C)=C5)=O)C4=CC1)CCC2=O
700022	x				Abies procera	Noble Fir	Sterol (triterpene)	CC12CCC(O)C(C)(C)C1CC=C3C2CCC4(C)C3=CCC4(C)C(C)CC5(O)OC(C(C)=C5)=O
700035		x			Phyllanthus acuminatus	Jamaican Gooseberry tree	Bisobolane sesquiterpene glycoside	C[C@H]1COC2(O[C@](CC(C(OC3OC(C)C(O)C(OC(C)=O)C3OC4OC(C)C(OC(C)=O)C(O)C4O)=O)CC5)([H])[C@]5([H])C2(O)CO)CC1OC(/C=C/C6=CC=CC=C6)=O
700042		x	x	x	Phyllanthus acuminatus	Jamaican Gooseberry tree	Bisobolane sesquiterpene glycoside	C[C@H]1COC2(O[C@](CC(C(OC3OC(CO)C(O)C(O)C3OC4OC(C)C(O)C(O)C4O)=O)CC5)([H])[C@]5([H])C26CO6)CC1OC(/C=C/C7=CC=CC=C7)=O
700046		x	x	x	Phyllanthus acuminatus	Jamaican Gooseberry tree	Bisobolane sesquiterpene glycoside	C[C@H]1COC2(O[C@](CC(C(OC3OC(CO)C(O)C(O)C3OC4OC(C)C(O)C(OC(C)=O)C4O)=O)CC5)([H])[C@]5([H])C26CO6)CC1OC(/C=C/C7=CC=CC=C7)=O
700047				x	Phyllanthus acuminatus	Jamaican Gooseberry tree	Bisobolane sesquiterpene glycoside	C[C@H]1COC2(O[C@](CC(C(OC3OC(C)C(O)C(OC(C)=O)C3OC4OC(C)C(O)C(OC(C)=O)C4O)=O)OC5)([H])[C@]5([H])C2(O)CO)CC1OC(/C=C/C6=CC=CC=C6)=O
700048		x		x	Phyllanthus acuminatus	Jamaican Gooseberry tree	Bisobolane sesquiterpene glycoside	C[C@H]1COC2(O[C@](CC(C(OC3OC(CO)C(O)C(OC(C)=O)C3OC4OC(C)C(O)C(OC(C)=O)C4O)=O)CC5)([H])[C@]5([H])C26CO6)CC1OC(/C=C/C7=CC=CC=C7)=O
700063			x		Pinus sylvestris	Scots Pine	Abietane diterpenoid	C[C@H]1COC2(O[C@](CC(C(OC3OC(CO)C(O)C(OC(C)=O)C3OC4OC(C)C(O)C(OC(C)=O)C4O)=O)CC5)([H])[C@]5([H])C26CO6)CC1OC(/C=C/C7=CC=CC=C7)=O
700104				x	Phyllanthus accuminatus	Jamaican Gooseberry tree	Bisobolane sesquiterpene glycoside	C[C@H]1COC2(C[C@](C=C(C(OC3OC(CO)C(O)C(OC(C)=O)C3OC4OC(C)C(O)C(OC(C)=O)C4O)=O)CC5)([H])[C@]5([H])C26CO6)CC1OC(/C=C/C7=CC=C(O)C(OC)=C7)=O
700107	x				Abies procera	Noble Fir	Sterol (triterpene)	CC12CCC(O)C(C)(C)C1CC=C3C2=CCC4(C)C3CCC4(C)C(C)CC5(O)OC(C(C)=C5)=O
700110			x		Abies procera	Noble Fir	Diterpenoid	O=C(O)C1CCCC2C1CCC(C=C(C(C)C)C=C3)=C3O2
700136	x				Abies procera	Noble Fir	Sterol (triterpene)	CC(C1C2(C)C)(C(CCC3(C)C4=CCC3(C)C(C)CC5(O)OC(C(C)=C5)=O)C4=CC1)CCC2=O
700144			x		Hewittia sublobata	Gold Dwarf Morning Glory	Lignan	O=C1C(CC2=C(O)C(O)=C(OC)C=C2)C(CC3=CC=C(OC)C(OC)=C3)CO1
700240	x				Abies grandis	Grand Fir	Sterol (triterpene)	O=C1CCC2(C)C(CC=C3C2CCC4(C)C3(C)CCC4C(CC(/C=C(C(O)=O)/C)=O)C)C1(C)C
700326			x		Lotus corniculatus	Bird's foot trefoil	Flavonoid	OC1=C(C/C=C(C)/C)C(O)=C(C(C(O)=C(C2=CC(O)=C(O)C=C2)O3)=O)C3=C1
700454			x		Fraxinus excelsior	European Ash	Abietane diterpenoid	CC(C1CCC2=CC(C(C)C)=C(O)C=C2O)(C)CCCC1=O
700458			x		Taraxacum officinale	Common Dandelion	Terpenoid glycoside	O=C1OC2/C=C(C)/CC/C=C(C(OC3C(O)C(O)C(O)C(CO)O3)=O)\CCC2C1=O
700513			x		Cornutia grandiflora	Tropical Lilac	Labdane-like diterpenoid	OC(/C(C)=C/C(O)=O)CC12C(CCCC2)C(C)(C(OC(O)O)=O)CCC1
700535				x	Taxus baccata	English Yew	Taxane (diterpenoid)	CC1(C)C2CC(OC(C)=O)C(C)=C1CCC3(C)C(C(C(OC(/C=C/C4=CC=CC=C4)=O)C(CC(C)=O)C3O)=C)C2
700585		x			Equisetum arvense	Common Horsetail	Flavonoid	O=C1C2=C(O)C=C(O)C=C2OC(C3(OC(C)(C)O4)C4CC(C=C3)=O)=C1
700586		x			Equisetum arvense	Common Horsetail	Flavonoid	O=C1C2=C(O)C=C(O)C=C2OC(C3(O)C=CC(C=C3)=O)=C1
700756	x			x	Eupatorium cannabinum	Hemp-agrimony	Sesquiterpene	C=C1C2C(OC(/C(C)=C\CO)=O)C/C(C)=C\CC/C(C)=C\C2OC1=O
700867		x			Artemisa abrotanum	Southernwood	Coumarin	O=C1C=CC2=CC(OC)=C(OCC3C(C)=CCC4C3(C)CCC(O)C4(C)C)C(OC)=C2O1
701044	x				Argyranthemum frutescens	Canary marguerite	Aromatic diyne	COC1=CC=CC(C(C#CC#CC)=O)=C1C(OC)=O
701082		x			Quercus ilex	Holm Oak	Flavonoid glycoside	OC1=CC(O)=C(C(C(OC2C(OC(/C=C/C3=CC=C(O)C=C3)=O)C(OC(C)=O)C(OC(C)=O)C(COC(/C=C/C4=CC=C(O)C=C4)=O)O2)=C(C5=CC=C(O)C=C5)O6)=O)C6=C1
701088			x		Quercus ilex	Holm Oak	Flavonoid glycoside	OC1=CC(O)=C(C(C(OC2C(OC(/C=C/C3=CC=C(O)C=C3)=O)C(O)C(OC(C)=O)C(COC(/C=C/C4=CC=C(O)C=C4)=O)O2)=C(C5=CC=C(O)C=C5)O6)=O)C6=C1
701145		x			Menyanthes trifoliata	Bogbean	Iridoid monoterpene	OC(C=C1)=CC=C1/C=C/C(OC2C(C)C3C(O)OC=C(C(OC)=O)C3C2)=O
701154	x	x			Arnica montana	Mountain Tobacco	Sesquiterpene	CC1CC2C(C(C(O2)=O)=C)C(OC(C)=O)C3(C)C1C=CC3=O
701155	x	x	x		Arnica montana	Mountain Tobacco	Sesquiterpene	CC1CC2C(C(C(O2)=O)=C)C(OC(C)=O)C3(C)C1C=CC3=O
701156		x			Arnica montana	Mountain Tobacco	Sesquiterpene	CC1CC2C(C(C)C(O2)=O)C(OC(C(C)C)=O)C3(C)C1C=CC3=O
701157	x	x	x		Arnica montana	Mountain Tobacco	Sesquiterpene	CC1CC2C(C(C(O2)=O)=C)C(OC(C(C)C)=O)C3(C)C1C=CC3=O
701158	x	x	x	x	Arnica montana	Mountain Tobacco	Sesquiterpene	CC1CC2C(C(C(O2)=O)=C)C(OC(C(C)CC)=O)C3(C)C1C=CC3=O
701159	x	x			Arnica montana	Mountain Tobacco	Sesquiterpene	CC1CC2C(C(C(O2)=O)=C)C(OC(C(C)CC)=O)C3(C)C1C(OC)CC3=O
701212	x				Cynara cardunculus	Globe Artichoke	Sesquiterpene	O=C(O1)C(C(C1C2C3CC(O)C2=C)C(OC(C(CC)=C)=O)CC3=C)=C
701241	x	x			Chrysanthemum segetum	Corn Marigold	Aromatic diyne	CC#CC#CCC1=CC=CC(O)=C1
701248	x				Chrysanthemum segetum	Corn Marigold	Aromatic diyne	O=C(OC)C1=CC=CC=C1CC#CC#C
