# Supplementary material for: Temperate Zone Plant Natural Products—A Novel Resource for Activity against Tropical Parasitic Diseases
Source: Pharmaceuticals (Basel). 2021 Mar 7;14(3):227. doi: 10.3390/ph14030227 (PMC7998250; doi:10.3390/ph14030227)
Supplement: Supplementary file 1 [file pharmaceuticals-14-00227-s001.zip › Supplementary Files/Table S3.xlsx]

## Sheet: Sheet1
Table S3: Summary of EC50 and CC50 data produced in this study
Compound ID	L. mexicana		L. donovani		T. brucei		T. evansi		P. falciparum Dd2Luc		P. falciparum 3D7		HepG2		THP1
	EC50	95% CI	EC50	95% CI	EC50	95% CI	EC50	95% CI	EC50	95% CI	EC50	95% CI	CC50	95% CI	CC50	95% CI
700004							0.357	(0.17-0.72)					16.3	???
700014					1.1	(0.88-1.4)							39.79	???
700016							>3.0
700022	0.25	(0.23-0.27)	0.14	(0.12-0.16)									28.4	(25-32)	17	(5.5-53)
700035					0.36	(0.22-0.57)							15.2	(11-21)
700042					0.41	(0.34-0.49)	0.6177	(0.46-0.84)	0.28	(0.21-0.39)	0.19	(0.16-0.23)	2.5	(2.3-2.8)
700046					0.18	(0.14-0.24)	0.1182	(0.095-0.15)	0.056	(0.044-0.070)	0.034	(0.03-0.04)	2.01	(1.2-3.4)
700047
700048					0.16	(0.14-0.19)			0.15	(0.12-0.19)	0.36	(0.25-0.50)	2.2	(1.8-2.6)
700063							>10
700104									0.75	(0.70-0.80)	0.35	(0.24-0.50)
700107	0.26	(0.21-0.34)	0.26	(0.20-0.32)									44.8	(36-55)	27.1	(18-41)
700110
700136	0.21	(0.19-0.25)	0.16	(0.14-0.17)									27.6	(22-35)	17	(13-23)
700144							0.4506	(0.30 to 0.67)					>100
700240	0.51	(0.44-0.59)	0.34	(0.29-0.40)									46.5	(11-200)	13.5	(8.9-21)
700326							1.762	(1.2 to 3.5)
700454							3.299	(2.2 to 5.0)
700458
700513							0.7559	(0.50 to 1.1)					>100
700535									2.3	(1.8-2.8)	3.3	(2.3-4.6)
700585					0.43	(0.27-0.68)							5.3	(4.1-7.0)
700586					0.63	(0.49-0.81)							3.6	(3.1-4.3)
700756	1	(0.76-1.4)													2.8	(2.4-3.4)
700867					2.6	(2.1-3.1)							26.8	(19-37)
701044	0.33	(0.31-0.36)													2.2	(2.0-2.5)
701082					1.1	(0.98-1.1)			1.2	(0.90-1.6)	1.6	(1.4-1.8)	4.6	(3.5-5.8)
701088							0.8161	(0.44 to 3.1)					54.14	(54-58)
701145					0.52	(0.44-0.62)							27.8	(27-29)
701154	0.95	(0.64-1.4)			1.6	(1.2-2.0)							4.2	(2.0-9.0)	1.5	(1.3-1.8)
701155	0.23	(0.21-0.25)			0.15	(0.077-0.31)	0.1348	(??? to 0.16)	1.6	(1.3-1.8)	2.9	(2.5-3.3)	1.1	(1.0-1.3)	0.38	(0.33-0.44)
701156					0.99	(0.72-1.4)
701157	0.2	(0.18-0.23)			0.29	(0.23-0.37)	0.1906	(??? to 0.24)	1.8	(1.5-2.3)	2.1	(1.6-2.7)	1.3	(1.2-1.4)	0.73	(0.55-0.97)
701158	0.24	(0.22-0.27)			0.31	(0.25-0.38)	0.2443	(0.18 to ???)	1.6	(1.4-1.9)	1.5	(1.3-1.6)	0.8082	(0.63-1.0)	0.29	(0.23-0.39)
701159	0.87	(0.51-1.5)			0.39	(0.32-0.46)			4.5	(4.1-5.1)	4.6	(4.1-5.1)	3.4	(2.7-4.4)	1.42	(1.3-1.6)
701212	0.33	(0.28-0.39)													0.52	(0.44-0.62)
701241	0.33	(0.28-0.39)			2.2	(1.8-2.7)							0.67	(0.42-1.1)	0.27	(0.061-1.2)
701248
