# Supplementary material for: Temperate Zone Plant Natural Products—A Novel Resource for Activity against Tropical Parasitic Diseases
Source: Pharmaceuticals (Basel). 2021 Mar 7;14(3):227. doi: 10.3390/ph14030227 (PMC7998250; doi:10.3390/ph14030227)
Supplement: Supplementary file 1 [file pharmaceuticals-14-00227-s001.zip › Supplementary Files/Table S4.xlsx]

## Sheet: Sheet1
Table S4: Concentrations used in Plasmodium falciparum Dd2Luc Bioluminescence relative Rate-of-kill assay shown in Figure 5.
Compound ID	×EC50	Conc (μM)
700042	0.3	0.084
	1	0.28
	3	0.84
	9	2.52
700046	0.3	0.0168
	1	0.056
	3	0.168
	9	0.504
700048	0.3	0.045
	1	0.15
	3	0.45
	9	1.35
700104	0.3	0.225
	1	0.75
	3	2.25
	9	6.75
ATQ	0.3	0.00078
	1	0.0026
	3	0.0078
	9	0.0234
DHA	0.3	0.00123
	1	0.0041
	3	0.0123
	9	0.0369
