# Supplementary material for: Temperate Zone Plant Natural Products—A Novel Resource for Activity against Tropical Parasitic Diseases
Source: Pharmaceuticals (Basel). 2021 Mar 7;14(3):227. doi: 10.3390/ph14030227 (PMC7998250; doi:10.3390/ph14030227)
Supplement: Supplementary file 1 [file pharmaceuticals-14-00227-s001.zip › Supplementary Files/Table S5.xlsx]

## Sheet: Sheet1
Table S5: Summary of EC50 data of L. mexicana WT and r22 line as shown in Figure 6
Compound ID	WT		r22
			8 weeks			28 weeks
	EC50	95% CI	EC50	95% CI	RI	EC50	95% CI	RI
700022	0.2453	(0.23-0.27)	1.009	(0.71-1.5)	4.11333	10.11	(10-10)	41.2148
700107	0.2633	(0.21-0.34)	1.071	(0.99-1.2)	4.0676
700136	0.2128	(0.20-0.26)	1.135	(0.89-1.4)	5.33365
700240	0.5079	(0.44-0.59)	2.674	(2.3-3.1)	5.26482
Miltefosine	1.104	(0.70-1.8)				20.37	(16-27)	18.4511
Pentamidine	6.829	(5.9-7.9)				5.092	(4.2-6.2)	0.745644
Amphotericin B	0.233	(0.22-0.24)				0.2838	???	1.21803
